# Supplementary material for: Reevaluating the Design of Multicenter Surgical Trials for Esophagogastric Cancer
Source: Ann Surg Oncol. 2025 Oct 23;33(2):1007–15. doi: 10.1245/s10434-025-18532-x (PMC12765741; doi:10.1245/s10434-025-18532-x)
Supplement: Supplementary file 2 — Supplementary file2 (XLSX 30 KB) [file 10434_2025_18532_MOESM2_ESM.xlsx]

## Sheet: Supplementary Table 1
Supplementary Table 1. PRISMA 2020 Checklist
Item #	Checklist item	Reported
1	Identify the report as a systematic review.	Yes
2	See the PRISMA 2020 for Abstracts checklist.	Yes
3	Describe the rationale for the review in the context of existing knowledge.	Yes
4	Provide an explicit statement of the objective(s) or question(s) the review addresses.	Yes
5	Specify the inclusion and exclusion criteria for the review and how studies were grouped for the syntheses.	Yes
6	Specify all databases, registers, websites, organisations, reference lists and other sources searched or consulted to identify studies. Specify the date when each source was last searched or consulted.	Yes
7	Present the full search strategies for all databases, registers and websites, including any filters and limits used.	Yes
8	Specify the methods used to decide whether a study met the inclusion criteria of the review, including how many reviewers screened each record and each report retrieved, whether they worked independently, and if applicable, details of automation tools used in the process.	Yes
9	Specify the methods used to collect data from reports, including how many reviewers collected data from each report, whether they worked independently, any processes for obtaining or confirming data from study investigators, and if applicable, details of automation tools used in the process.	Yes
10a	List and define all outcomes for which data were sought. Specify whether all results that were compatible with each outcome domain in each study were sought (e.g. for all measures, time points, analyses), and if not, the methods used to decide which results to collect.	Yes
10b	List and define all other variables for which data were sought (e.g. participant and intervention characteristics, funding sources). Describe any assumptions made about any missing or unclear information.	Yes
11	Specify the methods used to assess risk of bias in the included studies, including details of the tool(s) used, how many reviewers assessed each study and whether they worked independently, and if applicable, details of automation tools used in the process.	Yes
12	Specify for each outcome the effect measure(s) (e.g. risk ratio, mean difference) used in the synthesis or presentation of results.	Yes
13a	Describe the processes used to decide which studies were eligible for each synthesis (e.g. tabulating the study intervention characteristics and comparing against the planned groups for each synthesis (item #5)).	Yes
13b	Describe any methods required to prepare the data for presentation or synthesis, such as handling of missing summary statistics, or data conversions.	Yes
13c	Describe any methods used to tabulate or visually display results of individual studies and syntheses.	Yes
13d	Describe any methods used to synthesize results and provide a rationale for the choice(s). If meta-analysis was performed, describe the model(s), method(s) to identify the presence and extent of statistical heterogeneity, and software package(s) used.	Yes
13e	Describe any methods used to explore possible causes of heterogeneity among study results (e.g. subgroup analysis, meta-regression).	No
13f	Describe any sensitivity analyses conducted to assess robustness of the synthesized results.	No
14	Describe any methods used to assess risk of bias due to missing results in a synthesis (arising from reporting biases).	Yes
15	Describe any methods used to assess certainty (or confidence) in the body of evidence for an outcome.	Yes
16a	Describe the results of the search and selection process, from the number of records identified in the search to the number of studies included in the review, ideally using a flow diagram.	Yes
16b	Cite studies that might appear to meet the inclusion criteria, but which were excluded, and explain why they were excluded.	Yes
17	Cite each included study and present its characteristics.	Yes
18	Present assessments of risk of bias for each included study.	Yes
19	For all outcomes, present, for each study: (a) summary statistics for each group (where appropriate) and (b) an effect estimate and its precision (e.g. confidence/credible interval), ideally using structured tables or plots.	Yes
20a	For each synthesis, briefly summarise the characteristics and risk of bias among contributing studies.	Yes
20b	Present results of all statistical syntheses conducted. If meta-analysis was done, present for each the summary estimate and its precision (e.g. confidence/credible interval) and measures of statistical heterogeneity. If comparing groups, describe the direction of the effect.	Yes
20c	Present results of all investigations of possible causes of heterogeneity among study results.	Yes
20d	Present results of all sensitivity analyses conducted to assess the robustness of the synthesized results.	Yes
21	Present assessments of risk of bias due to missing results (arising from reporting biases) for each synthesis assessed.	Yes
22	Present assessments of certainty (or confidence) in the body of evidence for each outcome assessed.	Yes
23a	Provide a general interpretation of the results in the context of other evidence.	Yes
23b	Discuss any limitations of the evidence included in the review.	Yes
23c	Discuss any limitations of the review processes used.	Yes
23d	Discuss implications of the results for practice, policy, and future research.	Yes
24a	Provide registration information for the review, including register name and registration number, or state that the review was not registered.	No
24b	Indicate where the review protocol can be accessed, or state that a protocol was not prepared.	No
24c	Describe and explain any amendments to information provided at registration or in the protocol.	No
25	Describe sources of financial or non-financial support for the review, and the role of the funders or sponsors in the review.	Yes
26	Declare any competing interests of review authors.	Yes
27	Report which of the following are publicly available and where they can be found: template data collection forms; data extracted from included studies; data used for all analyses; analytic code; any other materials used in the review.	Yes

## Sheet: Supplementary Table 2
Supplementary Table 2. Search strategy
Embase Classic+Embase
1	exp esophagus resection/	4840
2	exp gastrectomy/	83104
3	(gastrectomy or gastrectomies or esophagectomy or esophagectomies or oesophagectomy or oesophagectomies or ((gastr* or esophag* or oesophag*) and (resection or resections or removal or operation or operations))).mp.	270754
4	1 or 2 or 3	270879
5	exp stomach tumor/	206854
6	exp esophagus tumor/	114253
7	((gastric or stomach or esophageal or oesophageal or esophagus or oesophagus) adj4 (cancer* or carcin* or malig* or tumor* or tumour* or neoplas* or adenocarcinoma)).ti,ab,kw.	269437
8	5 or 6 or 7	345804
9	4 and 8	90626
10	exp disease free survival/ or exp survival rate/ or exp cancer survival/ or exp disease specific survival/ or exp event free survival/ or exp cancer specific survival/ or exp survival/ or exp failure free survival/ or exp overall survival/	1539762
11	(surviv* or DFS or DSS).ti,ab,kw.	2278844
12	exp mortality/ or exp cancer mortality/	1515544
13	exp death/	2237169
14	(death* or died or mortality or mortalities deceased or dead* or fatal* or lethal*).ti,ab,kw.	3532102
15	10 or 11 or 12 or 13 or 14	5825655
16	9 and 15	43997
17	random$.mp.	2377267
18	double blind$.mp. or blind$.tw.	593504
19	clinical trial:.mp.	2130655
20	17 or 18 or 19	3888249
21	16 and 20	7621
22	Case study/	110794
23	case report/	3111872
24	exp animal/ not human/	6219822
25	22 or 23 or 24	9384173
26	21 not 25	7450
Ovid MEDLINE(R) ALL
1	exp Esophagectomy/	13050
2	exp Gastrectomy/	42287
3	(gastrectomy or gastrectomies or esophagectomy or esophagectomies or oesophagectomy or oesophagectomies or ((gastr* or esophag* or oesophag*) and (resection or resections or removal or operation or operations))).mp.	141286
4	1 or 2 or 3	141555
5	exp Stomach Neoplasms/	114218
6	exp Esophageal Neoplasms/	61195
7	((gastric or stomach or esophageal or oesophageal or esophagus or oesophagus) adj4 (cancer* or carcin* or malig* or tumor* or tumour* or neoplas* or adenocarcinoma)).ti,ab,kw.	188537
8	5 or 6 or 7	226372
9	4 and 8	58055
10	exp Disease Free Survival/ or exp Survival Analysis/ or exp Survival/ or exp Survival Rate/	497931
11	(surviv* or DFS or DSS).ti,ab,kw.	1514523
12	exp Hospital Mortality/ or exp Mortality/	428726
13	exp Death/	168484
14	(death* or died or mortality or mortalities or deceased or dead* or fatal* or lethal*).ti,ab,kw.	2386558
15	10 or 11 or 12 or 13 or 14	3690295
16	9 and 15	26526
17	randomized controlled trial.pt.	615435
18	controlled clinical trial.pt.	95556
19	random*.mp.	1774790
20	trial.ab.	702102
21	groups.ab.	2691906
22	17 or 18 or 19 or 20 or 21	4253805
23	16 and 22	8303
24	case report/	0
25	case study/	2411029
26	exp animals/ not humans/	5231654
27	24 or 25 or 26	7604903
28	23 not 27	8246
Cochrane CENTRAL
#1	MeSH descriptor: [Esophagectomy] explode all trees	666
#2	MeSH descriptor: [Gastrectomy] explode all trees	1692
#3	((gastrectomy or gastrectomies or esophagectomy or esophagectomies or oesophagectomy or oesophagectomies or ((gastr* or esophag* or oesophag*) and (resection or resections or removal or operation or operations)))) (Word variations have been searched)	25402
#4	#1 or #2 or #3	25405
#5	MeSH descriptor: [Stomach Neoplasms] explode all trees	4047
#6	MeSH descriptor: [Esophageal Neoplasms] explode all trees	2591
#7	(((gastric or stomach or esophageal or oesophageal or esophagus or oesophagus) near/4 (cancer* or carcin* or malig* or tumor* or tumour* or neoplas* or adenocarcinoma))):ti,ab,kw (Word variations have been searched)	16272
#8	#5 or #6 or #7	16272
#9	#4 and #8	7254
#10	MeSH descriptor: [Survival] explode all trees	183
#11	MeSH descriptor: [Survival Analysis] explode all trees	29972
#12	((surviv* or DFS or DSS)):ti,ab,kw (Word variations have been searched)	152683
#13	MeSH descriptor: [Mortality] explode all trees	18893
#14	MeSH descriptor: [Death] explode all trees	3537
#15	((death* or died or mortality or mortalities or deceased or dead* or fatal* or lethal)):ti,ab,kw (Word variations have been searched)	199468
#16	#10 or #11 or #12 or #13 or #14 or #15	293436
#17	#9 and #16	3723

## Sheet: Supplementary Table 3
Supplementary Table 3. Characteristics and survival outcomes of Group 2 and Group 3 multicenter surgical trials for esophago-gastric cancer
Group	Trial	Author, Year	Recruitment	Base country	Site	Study focus (A vs B)	N (A vs B)	Centres	Survival is primary endpoint	OS duration	OS (A) (%)	OS (B) (%)	Univariate HR (A/B)	P
2	KLASS-01	Kim 2019	2006 - 2010	Korea	Gastric	Lap vs Open	705 vs 711	13	Y	5y survival	94.2 (92.4-96.0)	93.3 (91.4-95.2)	0.93 (-∞ - 1.26)	0.64
2		Huang 2022	2011 - 2015	Korea	Gastric	Lap vs Open	492 vs 482	Multiple	Y	5y survival	72.6	76.3	1.17 (0.93-1.48)	0.19
2	JLSSG0901	Etoh 2023	2009 - 2016	Japan	Gastric	Lap vs Open	254 vs 248	37	Y	5y survival	79.8 (75.0-84.9)	81.7 (77.0-86.7)	0.83 (0.57-1.21)	0.34
2	Japan Splenectomy	Sano 2017	2002 - 2009	Japan	Gastric	No Splenectomy vs Splenectomy	251 vs 254	36	Y	5y survival	76.4 (70.7-81.2)	75.1 (69.3-80.0)	0.88 (0.67-1.16)	-
2	Japan Bursectomy	Fujita 2012	2002 - 2007	Japan	Gastric	No Bursectomy vs Bursectomy	106 vs 104	11	Y	3y survival	79.6	85.6	1.44 (0.79-2.61)	0.232
2		Hirao 2015	2002 - 2007	Japan	Gastric	No Bursectomy vs Bursectomy	106 vs 104	11	Y	5y survival	71.3	77.5	1.40 (0.87-2.25)	0.16
2	IGCSG Gastrectomy	Bozzetti 1999	1982 - 1993	Italy	Gastric	Subtotal vs Total	315 vs 303	31	Y	5y survival	65.3	62.4	0.89 (0.68-1.17)	-
3	Chinese Recon	Wang 2020	2012 - 2017	China	Gastric	Jejunal interposition vs Roux-en-Y	58 vs 59	2	N	5y survival	52 months	44 months		0.688
3	CLASS-01	Yu 2019	2012 - 2017	China	Gastric	Lap vs Open	528 vs 528	14	Y	3y survival	83.1	85.2	1.19 (0.87-1.64)	0.28
3	European Lap v Open	van der Wielen 2021	2015 - 2018	Netherlands	Gastric	Lap vs Open	47 vs 49	13	N	1y survival	85.5	90.4		0.701
3	Japan Recon	Nakamura 2016	2009 - 2010	Japan	Gastric	Billroth I vs Roux-en-Y	60 vs 62	6	N	3y survival	93	93		0.99
3	JCOG0912	Katai 2020	2010 - 2013	Japan	Gastric	Open vs Lap Distal	462 vs 459	33	Y	5y survival	95.2 (92.7-96.8)	97.0 (94.9-98.2)	0.83 (0.49-1.40)	-
3	KLASS-02	Hyung 2020	2011 - 2015	Korea	Gastric	Lap vs Open	492 vs 482	Multiple	Y	3y survival	90.6 (88.0-93.2)	90.3 (87.6-93.0)		0.961
3		Son 2022	2011 - 2015	Korea	Gastric	Lap vs Open	492 vs 482	Multiple	Y	5y survival	88.9 (86.0-91.8)	88.7 (85.8-91.6)
3	SENORITA	Kim 2022	2013 - 2016	Korea	Gastric	Sentinel Node Navigation vs Standard	258 vs 269	7	Y	3y survival	97.6 (94.6-98.9)	99.2 (96.6-99.8)		0.17
3		Hur 2024	2013 - 2016	Korea	Gastric	Sentinel Node Navigation vs Standard	258 vs 269	7	Y	5y survival				0.74
3	LOGICA	van der Veen 2021	2015 - 2018	Netherlands	Gastric	Lap vs Open	115 vs 112	10	N	1y survival	76	78		0.74
3	MIRO	Mariette 2019	2009 - 2012	France	Esophageal	Hybrid MIO vs Open	103 vs 104	13	N	5y survival	60.0 (50.0-69.0)	40.0 (21.0-58.0)	0.67 (0.44-1.01)	-
3		Nuytens 2021	2009 - 2012	France	Esophageal	Hybrid MIO vs Open	103 vs 104	13	N	5y survival	59.0 (48.0-68.0)	47.0 (37.0-57.0)	0.71 (0.48-1.06)	0.09
3	TIME	Straatman 2017	2009 - 2011	Netherlands	Esophageal	MIO vs Open	59 vs 56	5	N	3y survival	42.9 (30.4-55.4)	41.2 (27.5-54.9)		0.633
3	Korean Recon	Park 2023	2016 - 2018	Korea	Gastric	Proximal vs Total	68 vs 69	10	N	2y survival	98.5	100		0.33

## Sheet: Supplementary Table 4
Supplementary Table 4. Cochrane Risk of Bias 2 Assessment of Group 1 trials
Domain	Bias arising from the randomization process	Bias due to deviations from intended interventions	Bias due to missing outcome data	Bias in measurement of the outcome	Bias in selection of the reported result	Overall risk of bias
Dutch D1D2	Low	Some concerns (open-label)	Low	Low	Low	Some concerns
Dutch THvsTT	Low	Some concerns (open-label)	Low	Low	Low	Some concerns
FASR	Some concerns (intraoperative after feasibility assessment)	Low	Low	Low	Some concerns (no predefined protocol)	Some concerns
IGCSG D1D2	Low	Some concerns (open-label)	Low	Low	Low	Some concerns
Japan D2+PAND	Low	Some concerns (open-label)	Low	Low	Low	Some concerns
Japan D2D4	Low	Some concerns (open-label)	Low	Low	Some concerns (no predefined protocol)	Some concerns
JCOG1001	Low	Some concerns (open-label)	Low	Low	Low	Some concerns
JCOG9502	Low	Some concerns (open-label)	Low	Low	Some concerns (no predefined protocol)	Some concerns
MRC ST01	Low	Some concerns (open-label)	Low	Low	Some concerns (no predefined protocol)	Some concerns
NST1501	Low	Low	Low	Low	Low	Low

## Sheet: Supplementary Table 5
Supplementary Table 5. Effect sizes from Group 1 trials
Trial	Author, Year	Study focus (A vs B)	OS duration	OS (A) (%)	OS (B) (%)	OS Difference	Univariate Hazard Ratio (A/B)
Dutch D1D2	Songun 2010	D2 vs D1	15y survival	29.0 (24.0-34.0)	21.0 (17.0-26.0)	8 (-18.37 - 34.37)	0.92 (0.78-1.09)
Dutch THvsTT	Omloo 2007	Transthoracic vs Transhiatal	5y survival	36	34	-2	0.97 (0.83-1.14)*
FASR	Gouzi 1994	Subtotal vs Total	5y survival	48	48	-1.9	1.00 (0.66-1.52)*
IGCSG D1D2	Degiuli 2021	D2 vs D1	15y survival	46.8 (39.0-56.0)	51.3 (43.0-61.0)	-4.5 (-53.0 - 44.0)	1.19 (0.82-1.73)
Japan D2+PAND	Sasako 2008	D2+PAND vs D2	5y survival	70.3 (64.3-75.4)	69.2 (63.2-74.4)	1.10 (-29.81 - 32.01)	1.03 (0.77-1.37)
Japan D2D4	Yonemura 2008	D4 vs D2	5y survival	55	52.6	-2.4	0.93 (0.53-1.63)*
JCOG1001	Kurokawa 2018	Bursectomy vs No Bursectomy	5y survival	76.9 (72.6-80.7)	76.6 (72.0-80.6)	0.30 (-22.86 - 23.46)	1.05 (0.81-1.37)
JCOG9502	Kurokawa 2015	LTA vs Transhiatal	10y survival	24.0 (15.0-34.0)	37.0 (26.0-47.0)	-13 (-68.5 - 42.5)	1.42 (0.98-2.05)
MRC ST01	Cuschieri 1999	D2 vs D1	5y survival	33	35	2	1.10 (0.87-1.39)
NST1501	Mao 2022	Left vs right thoracic approach	5y survival	68.7	71.3	2.6	0.85 (0.65-1.13)
*Estimated hazard ratios

## Sheet: Supplementary Table 6
Supplementary Table 6. Quality assessment of Group 1 trials
Trial	Focus	Education	Surgical standardisation	Extent of lymphadenopathy	Case volume	Operative reports	Videos (to credential surgeons)	Operating room evaluation	Videos (to monitor performance during RCT)	Data monitoring	Pathology review	Overall %
Dutch D1D2 (Bonenkamp 1999, Hartgritik 2004, Songun 2010)	D1 vs D2	Y	Y	Y	N	N	N	Y	N	Y	N	50
Dutch THvsTT (Hulscher 2002, Omloo 2007)	Transhiatal vs Transthoracic	N	Y	Y	N	N	N	N	N	N	N	20
FASR (Gouzi 1989, Gouzi 1994)	Total vs subtotal	N	N	Y	N	N	N	N	N	N	N	10
IGCSG D1D2 (Degiuli 2014, Degiuli 2021)	D1 vs D2	N	Y	Y	N	N	N	N	N	Y	Y	40
Japan D2+PAND (Sasako 2008)	D2+PAND vs D2	Y	Y	Y	Y	N	N	N	Y	Y	Y	70
Japan D2D4 (Yonemura 2008)	D2 vs D4	Y	Y	Y	Y	N	N	N	Y	N	N	50
JCOG1001 (Kurokawa 2018, Kurokawa 2023)	Bursectomy vs omentectomy alone	Y	Y	Y	Y	N	Y	N	Y	Y	N	70
JCOG9502 (Sasako 2006, Kurokawa 2015)	LTA vs transhiatal	Y	Y	Y	Y	Y	N	N	Y	Y	N	70
MRC ST01 (Cuschieri 1996, Cuschieri 1999)	D1 vs D2	Y	Y	Y	N	N	N	N	N	Y	N	40
NST1501 (Mao 2022)	Left vs right thoracic approach	N	N	Y	Y	N	N	Y	Y	N	N	40
	%	60	80	100	50	10	10	20	50	60	20

## Sheet: Supplementary Table 7
Supplementary Table 7. Reported sample size calculations and study power
Trial	Study design	Focus	Endpoint	Power	Alpha	One or two-sided alpha	Difference	Sample size met? Y/N	Planned total (excluding attrition)	Actual total analysed
Dutch D1D2 (Bonenkamp 1999, Hartgritik 2004, Songun 2010)	Superiority	D1 vs D2	5-yr OS	0.9	0.05	2	0.12	Y	637.2	711
FASR (Gouzi 1989, Gouzi 1994)	Superiority	Total vs subtotal	5-yr OS	0.9	0.05	1	0.2	N	200	169
IGCSG D1D2 (Degiuli 2014, Degiuli 2021)	Superiority	D1 vs D2	5-yr OS	0.8	0.05	2	0.15	N	320	267
Japan D2+PAND (Sasako 2008)	Superiority	D2+PAND vs D2	5-yr OS	0.8	0.05	1	0.08	Y	520	523
Japan D2D4 (Yonemura 2008)	Superiority	D2 vs D4	5-yr OS	0.8	0.05	2	0.18	Y	227	269
JCOG1001 (Kurokawa 2018)	Superiority	Bursectomy vs omentectomy alone	5-yr OS	0.8	0.05	1	0.06	Y	1000	1204
JCOG9502 (Sasako 2006, Kurokawa 2015)	Superiority	LTA vs transhiatal	5-yr OS	0.8	0.1	1	0.1	N	302	167
MRC ST01 (Cuschieri 1996, Cuschieri 1999)	Superiority	D1 vs D2	5-yr OS	0.9	0.05	1	0.14	Y	400	400
NST1501 (Mao 2022)	Superiority	Left vs right thoracic approach	5-yr OS	0.8	0.05	1	0.15	Y	680	805
Dutch THvsTT (Hulscher 2002, Omloo 2007)	Superiority	Transhiatal vs Transthoracic	2-yr OS	0.9	0.05	2	0.15	Y	220	220

## Sheet: Supplementary Table 8
Supplementary Table 8. Estimated study power calculations
Trial	Study design	Endpoint	Focus	power	controlOS	interventionOS	totalSS	tref	accrual	tmin	alpha	est_power
Dutch D1D2	Superiority	5-yr OS	D1 vs D2	0.9	0.2	0.32	637.2	5	4	5	2	0.98
FASR	Superiority	5-yr OS	Total vs subtotal	0.9	0.3	0.5	200	5	5	5	1	0.91
IGCSG D1D2	Superiority	5-yr OS	D1 vs D2	0.8	0.3	0.45	320	5	8	5	2	0.91
Japan D2+PAND	Superiority	5-yr OS	D2+PAND vs D2	0.8	0.5	0.58	520	5	5.5	5	1	0.57
Japan D2D4	Superiority	5-yr OS	D2 vs D4	0.8	0.3	0.48	227	5	7	5	2	0.91
JCOG1001	Superiority	5-yr OS	Bursectomy vs omentectomy alone	0.8	0.75	0.8	1200	5	5	5	1	0.69
JCOG9502	Superiority	5-yr OS	LTA vs transhiatal	0.8	0.155	0.26	250	5	12	8	1	0.72
MRC ST01	Superiority	5-yr OS	D1 vs D2	0.9	0.2	0.34	400	5	7	5	1	0.96
Dutch THvsTT	Superiority	2-yr OS	Transhiatal vs Transthoracic	0.9	0.3	0.45	220	2	6	2.5	2	0.82
NST1501	Superiority	5-yr OS	Left vs right thoracic approach	0.8	0.3	0.45	680	5	5	5	1	1

## Sheet: Supplementary Table 9
Supplementary Table 9. Post-hoc sample size calculations for trials with incomplete enrollment
Trial	Author, Year	Study focus (A vs B)	Est_Hz_A	Est_Hz_B	Max duration	Accrual	Ratio	α	β	sided	Sample Size	Events
FASR	Gouzi 1994	Subtotal vs Total	0.147	0.147	5	3	1	0.05	0.2	2	∞	∞
IGCSG D1D2	Degiuli 2021	D2 vs D1	0.051	0.044	15	10	1	0.05	0.2	2	3876	1441
JCOG9502	Kurokawa 2015	LTA vs Transhiatal	0.143	0.099	10	7	1	0.05	0.2	2	442	232
